# Supplementary material for: Duplication and Loss of Function of Genes Encoding RNA Polymerase III Subunit C4 Causes Hybrid Incompatibility in Rice
Source: G3 (Bethesda). 2017 Jun 7;7(8):2565–75. doi: 10.1534/g3.117.043943 (PMC5555463; doi:10.1534/g3.117.043943)
Supplement: Supplementary file 2 [file 2565FileS2.xlsx]

## Sheet: TableS1
	Table S1 SSR markers used for genome-wide genotyping of BC4F1 plants heterozygous at DGS1 and DGS2 region
	Marker name	Chromo- some	Forward primer sequence	Reverse primer sequence	Physical position (bp)1		Reference2
					Start	End
	RM3148	1	GACTATTGCTCGAACACTTTG	TTGTCTGCTTTGGTATTTGC	747085	747251	McCouch et al. (2002)
	RM5336	1	TCGATTTGGTCGCGATTG	AGAAATCCCCGACCACCTC	3367346	3367462	McCouch et al. (2002)
	RM5552	1	ATCAGCCCAGAGGGAGTAAC	AGATTCTGGGATCCACGTTG	4208221	4208332	McCouch et al. (2002)
	RM272	1	AATTGGTAGAGAGGGGAGAG	ACATGCCATTAGAGTCAGGC	5942464	5942581	Temnykh et al. (2000)
	RM3235	1	TAAGTGAGAGCTAGTGATGGCG	CAGCCACTCAAAAACCATCC	7517172	7517283	McCouch et al. (2002)
	RM6642	1	CGTAACGTCCGGATCGATC	TACACGGATTGATCGAGCAG	9595221	9595321	McCouch et al. (2002)
	RM5385	1	AATGGGTGAAACTAGCCTGC	CACACGCACACACACAGAAG	17310727	17310839	McCouch et al. (2002)
	RM5385	1	AATGGGTGAAACTAGCCTGC	CACACGCACACACACAGAAG	17310727	17310839	McCouch et al. (2002)
	RM5638	1	GGCTTCCTCATCGCCATC	CTGAGCAGCATTCCAGTCTG	20935855	20936057	McCouch et al. (2002)
	RM8144	1	AAAAGTAGCTATATTTTGGGATGGAG	GTGAGGAAATTATCGAAACAGATAAA	23210043	23210227	McCouch et al. (2002)
	RM1349	1	ATCCACCTGCTGATCAGCTC	CGAGAAGCTCAAGGTGAACC	25071234	25071452	McCouch et al. (2002)
	RM1297	1	GTGCCTTACAACTCAACGAC	CACTCCCAGTTCAGTACGTC	28613212	28613380	McCouch et al. (2002)
	RM6648	1	GATCGATCATGGCCAGAGAG	ACAGCAGGTTGATGAGGACC	32338322	32338528	McCouch et al. (2002)
	RM3640	1	TACTGGTGCAAGGATACCCC	TGCTCCAAACCTCAGTCTCC	35838435	35838645	McCouch et al. (2002)
	RM6827	1	GCACCGAACAAAATCCTAGC	CCAACCTCAACTGAAGATGC	39203862	39203986	McCouch et al. (2002)
	RM3362	1	AAGTTGAAGCAGTCGCCAAC	GAATTGCGTGGGATATGGAC	43044020	43044158	McCouch et al. (2002)
	RM7562	2	AGACATGCCAATGTGATGGC	TCGGTAGTATGGGGCTTGTC	1878328	1878482	McCouch et al. (2002)
	RM3865	2	GCAACCATGGACAGTTGAAC	CTCCGACAAGAACTTCCTCG	4414050	4414275	McCouch et al. (2002)
	RM6853	2	CAACACGCACATCCTGTACC	CTCCAAAGACGAGACCAAGG	8956895	8957027	McCouch et al. (2002)
	RM6611	2	CACACACGCACGGTTAGATC	CTCCTCACCTCTTCCCCTTC	17846274	17846417	McCouch et al. (2002)
	RM262	2	CATTCCGTCTCGGCTCAACT	CAGAGCAAGGTGGCTTGC	20800840	20800980	Chen et al. (1997)
	RM6617	2	CGGATAGATAGGGGTAGGGC	CCTCCTCCCACCTCTACTCC	24766834	24766989	McCouch et al. (2002)
	RM7511	2	GAAGCCATGTCCCTTTTCTG	CACAGCGAACGTGATGTCTC	26608174	26608367	McCouch et al. (2002)
	RM5472	2	CACTCAAGACCAGACCTGTACG	CGGCACGTCATTGTAGTGAC	30643074	30643224	McCouch et al. (2002)
	RM5404	2	GGCCATCCATCTCCTGTATG	GACACACACAGGGTTGGTTG	33681829	33681953	McCouch et al. (2002)
	RM1255	2	CATCTGCTTCTGCTAAGCTAGG	CCCAATAAGCAGCTAAGCTC	35261843	35261958	McCouch et al. (2002)
	RM3372	3	GAGCGACCAAAGAATCCAAG	CCACGGGGAGCTGATGAAG	1457491	1457574	McCouch et al. (2002)
	RM3417	3	TCCGCTACACAAAGCCCTAG	CTTCCCCTCCTCACTCTTCC	5650057	5650146	McCouch et al. (2002)
	RM1022	3	CATGGGATGAGGGAGTAATG	CTTTGATAGCGGCTTTGTCC	7233841	7233990	McCouch et al. (2002)
	RM3280	3	TCTAGCTTCTGGGAAGCAGC	CACCTGTCCTAACATTGCTACG	10904827	10904969	McCouch et al. (2002)
	RM6080	3	CAGAGGAAGCAAGGAGATCG	CCATCGGGAGAGAAAGAGAG	13934857	13934983	McCouch et al. (2002)
	RM8208	3	GCCCAAACTACACTCTCTTG	GTAAATGCCTGAGTGCCTAC	22402431	22402572	McCouch et al. (2002)
	RM3513	3	TACTCCTATCCTGCCATGGC	TGTAGTAGACGAGAGGCCGG	25114605	25114748	McCouch et al. (2002)
	RM3436	3	GCATCCCGGTGACTAGTACG	TGTGCATGTGGTAAGGAACC	27422298	27422481	McCouch et al. (2002)
	RM3199	3	TAAAAACCTCACCTCGCTGG	TTCGTTCACTCAGTGGCTTG	30422163	30422354	McCouch et al. (2002)
	RM1352	3	ACGAGTTGTACTCTGGTTGC	TCTCGGTTTTTATCTTGCTG	32353816	32354035	McCouch et al. (2002)
	RM3684	3	TATTTCACCTTCCTGCCACG	GAATGAGGTGGAGGATCGAC	34623270	34623425	McCouch et al. (2002)
	RM7585	4	CCTCCTCCCTCGACTACCTC	GGTGTGTCGGTGTGATATGC	229212	229368	McCouch et al. (2002)
	RM7279	4	TGAAGGAGATACACCGAAAC	GGCTTGAGAGCGTTTGTAG	13773090	13773291	McCouch et al. (2002)
	RM471	4	AGAAATGGATCGGACTGAACATGC	AGACACTCGGACGCACAAGC	18996704	18996901	Temnykh et al. (2001)
	RM6679	4	TTTAGGCCGTAAGAGCGAAC	GAATTTGAGTAGCTGGCTCC	19904838	19904978	McCouch et al. (2002)
	RM1359	4	CCAAAGGTCAACGAATTCTA	CGGCTGGTTAATTAATCAAA	20032528	20032668	McCouch et al. (2002)
	RM3367	4	GGATCCATCCATCCACTGAC	GGATATGTGCTGCTGTGTGC	24284971	24285096	McCouch et al. (2002)
	RM3735	4	GCGACCGATCAGCTAGCTAG	ATAACTCCTCCCTTGCTGCC	26395882	26396019	McCouch et al. (2002)
	RM6089	4	CCACCGAATCGAATAACCAC	ATGGCCAGCGTGATCTCC	29590257	29590426	McCouch et al. (2002)
	RM3836	4	ACTGTGGAGTACAGGTCGGC	GAAACGGAAACGAAACCCTC	31811558	31811683	McCouch et al. (2002)
	RM1113	4	GGGCGCATGTGTATTTCTTC	TGGGGAAAAACCACAAGCC	34271079	34271228	McCouch et al. (2002)
	RM6320	5	GAGCTGGACCTCCTCGACAC	CATGCATCACCGAATGAGTC	471605	471768	McCouch et al. (2002)
	RM6517	5	TTCTTCCTCCTTTTCCCTCG	ATTGGTCAGATCGAACCTGG	2913633	2913814	McCouch et al. (2002)
	RM3419	5	GGCAGCGGTCTTCACAGTAG	CCTCATCATTGCAAGGTTGG	5284924	5285121	McCouch et al. (2002)
	RM3381	5	ACAAGCACCAGCCACAATAG	GGTGTTGTTTTGGACGAACG	9585990	9586109	McCouch et al. (2002)
	RM3695	5	TCAGTCCACTGCTCACCCC	CCAGAGCGGTTTTGTCCTAC	19653703	19653905	McCouch et al. (2002)
	RM6841	5	GGCCCACATGTCAGTTACAC	CCCACCAGCCTCACTTACTG	22802523	22802680	McCouch et al. (2002)
	RM1054	5	TGCATATGTACCGCAACCTC	TTTCTGCATGATCCCCTCTG	29227288	29227442	McCouch et al. (2002)
	RM7399	6	AATCTCTCTGCTGAGCCAGC	TCTTGCCCTTGCAGCTAATC	1048640	1048818	McCouch et al. (2002)
	RM204	6	CTAGCTAGCCATGCTCTCGTACC	CTGTGACTGACTTGGTCATAGGG	3169373	3169546	Chen et al. (1997)
	RM6773	6	GTCGACGGGTACATCACCTC	GCTGAATCGATGGTGTGTTG	4405985	4406095	McCouch et al. (2002)
	RM276	6	GTCCTCCATCGAGCAGTATCAGC	CTAGCAAGACATGGACCTCAACG	6231044	6231184	McCouch et al. (2002)
	RM7023	6	GCCATGTTATAACGTCTGCG	CCAGTGCGGCAAACTATTTC	6972159	6972366	McCouch et al. (2002)
	RM7193	6	ATGTGGGAATTTCTAGCCCC	CCCTAGTTTTCCAAATGGCC	20258708	20258846	McCouch et al. (2002)
	RM1340	6	TTCCAAACTAGTGGGAACGC	CCTCAACGCCATGAACCTC	23344193	23344358	McCouch et al. (2002)
	RM3567	6	TTGACATCCCCATCTAAGCC	ATGAAACTGCCACAACCTCC	25997130	25997287	McCouch et al. (2002)
	RM1031	6	GTGAAGGCACACCAACCG	GACGAGGATCGAATTCGAAG	31089484	31089610	McCouch et al. (2002)
	RM6652	7	CCGTGGACTACGGGATGTAC	AATCTTCGTCATCGGTGTCC	581674	581820	McCouch et al. (2002)
	RM1353	7	ATGAGGTTCAAAATGAGACG	TTAAGCTACTGTCTGCCTCC	3312766	3312961	McCouch et al. (2002)
	RM6111	7	GAGTCGTCGTCTTCGTCTCC	TCTAGGGCTAGCTCTTCCCC	4091972	4092065	McCouch et al. (2002)
	RM6081	7	CTTCCCCACCCTGAACACC	GATGCCAAGGTGGTCGAC	5599270	5599380	McCouch et al. (2002)
	RM6776	7	AGCCCGGACATGCAAAAC	GAAGCAGGCGAAATCTCCTC	6841315	6841483	McCouch et al. (2002)
	RM5405	7	CACTCTCACACTCACCAGCG	GTCGTCTCGCTCTCATCTCC	18587536	18587643	McCouch et al. (2002)
	RM5508	7	TCGCACACTAGCTCGATCAG	TGGTCCTCTTCTCCATCCAG	23559544	23559720	McCouch et al. (2002)
	RM5455	7	CTCGGCCTGACTAGTCGATC	TGATGGCGATCCTGTGATAG	26461913	26462090	McCouch et al. (2002)
	RM6063	7	GTCGCTAGTTCACTGCCAAG	TGGGGGAGGATAGGATTAGG	27614436	27614592	McCouch et al. (2002)
	RM248	7	AGAGAGCAAGTTTGAAGCGAAGC	ACCAAGAGGGTAGCCTAGCATGG	29340837	29341107	Chen et al. (1997)
	RM6369	8	CAAGCTAGGGCTGCATAAGC	GCTTCACCTACCTACCTCACC	125649	125766	McCouch et al. (2002)
	RM6356	8	TTATCTGCCACCTGAGTCCC	ACTTGGCGACTCTGATCTGC	1561796	1561951	McCouch et al. (2002)
	RM3572	8	AGTGCTGTCTGGTTTTTGGC	CCCCTCCCTTTCTTTCTTTG	3928328	3928471	McCouch et al. (2002)
	RM6838	8	ATTAATACCGCTACCACGCG	TCCTCCTCCACCTCAATCAC	5850563	5850682	McCouch et al. (2002)
	RM3395	8	ACCTCATGTCCAGGTGGAAG	AGATTAGTGCCATGGCAAGG	10294812	10294908	McCouch et al. (2002)
	RM7356	8	CCAAGGACACATATGCATGC	GCAATTCATGGCGCTGTTC	21282692	21282849	McCouch et al. (2002)
	RM6976	8	CTCATGGGGCTTCTTCCC	CCCATTGGATAGAATCCCAG	23558380	23558529	McCouch et al. (2002)
	RM3155	8	AATCCACATTTGGCTTCTC	CGTGTAACTGTTTCGCTTG	27905255	27905429	McCouch et al. (2002)
	RM7094	9	GCTACGTGGCGATTTAGGAG	GGCTAGCTACAGTGAAAGACAG	4741514	4741708	McCouch et al. (2002)
	WGS76	9	GTACGGTTTGGTGTCATGGT	GGTGTAGCCTTTTCGCTGAT	7997186	7997381	Developed in this study
	RM3912	9	TGTGTGTGCCCGATCTAC	CCTCTCGATGAGCATTCC	10827232	10827437	McCouch et al. (2002)
	RM6051	9	AGGCTGATCCAAGATCCATG	CCCGGAGGCTGATTCTTG	12831383	12831402	McCouch et al. (2002)
	RM3533	9	TTCCAACCTGTCAGGGAATC	CATTTCCCTTCCCTCTCCTC	17888470	17888589	McCouch et al. (2002)
	RM3808	9	CGTTAGCGAAACGAACAGTG	CAGTGGCTCGGTAATCGC	20547865	20547983	McCouch et al. (2002)
	RM6707	9	CAGCGAGCACTCACTCACTC	CTTCACCTGGTGAGGAAACC	22269617	22269729	McCouch et al. (2002)
	RM6370	10	TTGACAAGCCACACACACAG	GTCCTCCCTTGGTTCTTTCC	345385	345475	McCouch et al. (2002)
	WGS1	10	GTAAGCCATCGATTCCAGCA	TTGGCTTTCCTGTGCTACTG	11694847	11695062	Developed in this study
	RM1375	10	CTACACGCGCAAACTCTGTC	ATGAAGGTCTAGGCTGCACC	16716154	16716333	McCouch et al. (2002)
	RM171	10	AACGCGAGGACACGTACTTAC	ACGAGATACGTACGCCTTTG	19120238	19120566	Chen et al. (1997)
	RM3123	10	ATTTCCCACACATCTCGCTG	GTGTCGCCGGTCAAGAAC	21836103	21836293	McCouch et al. (2002)
	RM4771	10	ACGTTGATTTCATTCAGGTC	ACGCTAACTGAGAAACATGG	23085417	23085558	McCouch et al. (2002)
	RM3717	11	AGCTCTACCTTTGCTGTCGG	AACTCCCTAGACCCACCTGC	1172815	1172931	McCouch et al. (2002)
	RM7557	11	GTGTACTGCCATGAAAGGCC	GAAGTGCCTTTGCAGGAGAG	2344648	2344824	McCouch et al. (2002)
	RM1124	11	CTGGCCACTTAAGTAAGTGC	CGGTTGACCTCGATATAATC	3855223	3855337	McCouch et al. (2002)
	RM4504	11	TAATTGATGAGCTTGATGTA	AGAGAGATTTTATGAAACCA	5477676	5477796	McCouch et al. (2002)
	WG1	11	TGATGCCATGTAGAGTTGGAAAGTG	CATCTTTTGATCCATCTATGAATTGC	8191053	8191175	Developed in this study
	RM26728	11	GGGAGGTGAGGAAGGAGAAG	CATCTCCGAATGACCCACTC	17212683	17212842	IRGSP (2005)
	RM3605	11	GATGGACGACGAGTAGTGGG	CTCTCCATTTTTCCCCTTCC	20080896	20081002	McCouch et al. (2002)
	RM4112	11	TGGCAAAGTCAGTAGTCCTTCCACAA	GCCATTCCCCCAACAGCTCC	25113013	25113166	McCouch et al. (2002)
	RM5926	11	ATATACTGTAGGTCCATCCA	AGATAGTATAGCGTAGCAGC	28957556	28957725	McCouch et al. (2002)
	RM3483	12	GAAAAACCTTGCTCAGCAGG	GGTTTCCTTGCTTTTACCCC	1612784	1612939	McCouch et al. (2002)
	RM6296	12	TCTTGCCTCGCTAGGGTTAG	CCCACGTTTCTCTTGTCCTC	3201573	3201727	McCouch et al. (2002)
	RM7003	12	GGCAGACATACAGCTTATAGGC	TGCAAATGAACCCCTCTAGC	6776193	6776293	McCouch et al. (2002)
	RM1261	12	GTCCATGCCCAAGACACAAC	GTTACATCATGGGTGACCCC	17537171	17537337	McCouch et al. (2002)
	RM1986	12	TAACGGAGGGAGTAGTTTTC	GAACCTACATATCGAGAGCA	21246517	21246672	McCouch et al. (2002)
	RM1986	12	TAACGGAGGGAGTAGTTTTC	GAACCTACATATCGAGAGCA	21246517	21246672	McCouch et al. (2002)
	RM3226	12	CTTGGCTCTCGTGAAAGACC	CCATGCATGGGGATATAAGG	24110504	24110602	McCouch et al. (2002)
	RM17	12	GGAGAAAGAGAGGTGATCCTTTCC	CATGTCTTGGTGAGTGATGTTGC	26988258	26988548	Panaud et al. (1996)
	1Physical positions are indicated in the reference sequence of the Os-Nipponbare-Reference-IRGSP-1.0 pseudomolecules/MSU Rice Genome Annotation Project Release 7. 2References. Chen, X., S. Temnykh, Y. Xu, Y. Cho, S. McCouch, 1997 Development of a microsatellite framework map providing genome-wide coverage in rice (Oryza sativa L.). Theor. Appl. Genet. 95: 553–567. Matsumoto, T., J. Wu, H. Kanamor…

## Sheet: TableS2
	Table S2 Primers for the DNA markers used in high-resolution mapping of DGS1 and DGS2
	Marker	Chromo-some	Marker type	Forward primer	Reverse primer	Amplified product size (bp)	Reference
	RM16855	4	SSR	GCGAGCCTAGTTCTGATTCTAGC	TGGAGTACGTATGTTGGGTATGC	370	International Rice Genome Sequencing Project (2005)
	RM16862	4	SSR	TCGATCGTACGTTTCTACGC	TTTTCCTTCACCTCCCTCAG	173	International Rice Genome Sequencing Project (2005)
	RM16867	4	SSR	GGAACGTAGCTGAAGTCATGAACC	ATGAGCCTTGCTTGCTGTAGTCC	129	International Rice Genome Sequencing Project (2005)
	RM16882	4	SSR	GCAGCTATCAGCACAAATCAAGG	GCCGTACAACTACTACATGGTAAAGC	195	International Rice Genome Sequencing Project (2005)
	RM6574	7	SSR	TTCGACTCCAAGGAGTGCTC	AACCTCGAATTCCTTGGGAG	109	McCouch et al. (2002)
	M45_STS	7	STS	CCGGAGGAAAAACTGACATAACAC	TGTTAGAATGGAAACACCAGGTTAC	115	Developed in this study
	M41_STS	7	STS	TATCAAACAAAGATTGGGAC	GATAGTGGCCATCTGATTGG	367	Developed in this study
	M23_STS	7	STS	CAAATCTACTGTATCGCAGAACAAA	CTGACATATATGCCCCATATTCTT	246	Developed in this study

## Sheet: TableS3
Table S3 Epistatic interaction of chromosomal regions on chromosomes 4 and 7
ID	Population		Individuals	Genotype1							Pollen Fertility (%)	Remarks
				Chr.	4	4		7	7	7
					RM471	RM1359		RM6652	RM1353	RM6081
29	32	-	31		N	N		H	H	H	51.3605
85	33	-	43		N	N		T	H	H	52
77	33	-	33		N	N		H	H	H	54.0441
14	32	-	15		N	N		H	H	H	54.2857
86	33	-	44		N	N		H	H	H	55.5921
64	33	-	20		N	N		T	H	H	56.338
67	33	-	23		N	N		H	H	H	56.4706
88	33	-	46		H	H		H	H	T	56.6901
25	32	-	27		H	H		H	T	T	57.5
84	33	-	42		H	H		H	H	T	58.5284
45	32	-	47		H	H		T	T	T	62.249
9	32	-	9		H	H		H	T	T	63.3188
68	33	-	24		H	H		T	T	T	65.6
27	32	-	29		H	H		H	H	H	67.4797
57	33	-	13		H	H		H	H	H	68.3258
76	33	-	32		H	H		T	T	T	68.3824
81	33	-	38		H	H		T	T	T	69.5
78	33	-	34		H	H		H	H	T	70.2703
48	33	-	4		H	H		H	H	H	70.9459
58	33	-	14		H	H		T	H	H	73.1278
71	33	-	27		H	H		H	H	N	74.2647
72	33	-	28		H	H		H	H	T	74.5247
70	33	-	26		H	H		T	H	H	75.3943
18	32	-	19		T	H		H	H	H	77.4908
21	32	-	22		H	H		H	H	H	77.533
80	33	-	36		H	H		H	H	H	77.8302
54	33	-	10		H	H		-	H	H	78.5156
35	32	-	37		H	H		-	H	H	78.9668
17	32	-	18		H	H		H	H	H	79.3103
83	33	-	40		H	H		H	H	H	80.9187
6	32	-	6		H	H		H	H	H	82.1429
15	32	-	16		H	H		H	H	N	82.1782
19	32	-	20		H	H		-	H	H	82.3045
4	32	-	4		H	H		H	H	H	82.4074
52	33	-	8		H	T		T	T	H	83.6431
36	32	-	38		H	H		H	N	H	91.4286
33	32	-	35		T	T		-	H	H	91.5929
31	32	-	33		T	T		T	H	H	92.233
59	33	-	15		T	T		T	T	T	93.0769
90	33	-	48		T	T		T	T	T	93.3628
1	32	-	1		H	H		H	H	N	93.6073
3	32	-	3		T	T		H	H	H	93.6364
24	32	-	26		T	T		H	H	H	93.913
73	33	-	29		N	N		N	N	N	94.0367
37	32	-	39		H	H		N	N	N	94.1176
23	32	-	25		N	N		N	N	N	94.1667
30	32	-	32		H	H		N	N	N	94.2308
2	32	-	2		H	H		H	H	N	94.2478
61	33	-	17		T	T		N	N	N	94.2731
16	32	-	17		H	H		N	N	N	94.359
44	32	-	46		T	H		H	H	T	94.4853
26	32	-	28		H	H		H	N	N	94.6058
40	32	-	42		N	N		H	H	N	94.636
56	33	-	12		N	-		H	H	N	94.7791
89	33	-	47		H	T		H	H	H	94.8936
69	33	-	25		H	H		N	N	N	95.1111
5	32	-	5		T	T		H	H	H	95.1327
42	32	-	44		T	T		H	H	H	95.5
20	32	-	21		T	T		T	H	H	95.5645
13	32	-	14		H	H		N	N	N	95.6349
38	32	-	40		N	N		N	N	N	95.6897
66	33	-	22		H	T		H	T	H	95.7944
12	32	-	13		T	T		N	H	H	95.8716
50	33	-	6		T	T		H	N	N	95.9091
63	33	-	19		N	N		N	N	N	96.0352
79	33	-	35		N	N		N	N	N	96.3415
34	32	-	36		H	H		H	N	N	96.371
8	32	-	8		T	T		T	T	H	96.4143
22	32	-	24		T	T		N	N	N	96.7136
47	33	-	1		T	T		N	N	T	96.7442
74	33	-	30		H	H		H	H	N	96.7611
39	32	-	41		T	T		N	N	N	96.7742
7	32	-	7		T	T		T	T	T	96.7871
10	32	-	10		T	H		N	T	T	96.789
75	33	-	31		T	T		H	N	N	96.8468
55	33	-	11		T	T		H	-	N	97.1311
43	32	-	45		T	T		T	T	T	97.2093
87	33	-	45		H	H		N	N	N	97.2727
49	33	-	5		T	T		H	H	N	97.3333
51	33	-	7		T	T		T	T	H	97.3568
28	32	-	30		H	H		H	N	N	97.5709
46	32	-	48		N	N		H	N	N	97.5806
82	33	-	39		T	T		N	N	H	97.6303
60	33	-	16		T	T		N	N	N	97.9487
65	33	-	21		H	H		N	N	N	98.062
11	32	-	12		T	T		H	H	H	98.0861
62	33	-	18		T	T		H	H	N	98.2456
53	33	-	9		T	T		-	H	H	98.2533
32	32	-	34		T	H		T	T	T	98.4848
41	32	-	43		T	T		T	T	T	99.1379
1 T and N indicate homozygous genotypes for the T65 and IRGC105715 (O. nivara) alleles, respectively. H indicate heterozygous genotypes. Hyphen (-) indicate missing data by failure of genotyping.

## Sheet: TableS4
Table S4 Linkage mapping of DGS1 on chromosome 4
No.	Population		Individuals	Genotype1					Phenotype (DGS1)	Pollen Fertility (%)
				RM6314	RM471	RM16862	RM1359
12	34	-	12	H	H	H	H		H	51.4
49	34	-	49	H	H	H	H		H	51.8
20	34	-	20	H	H	H	N		H	53.1
26	34	-	26	H	H	H	H		H	53.4
9	34	-	9	N	H	H	H		H	53.8
51	34	-	51	H	H	H	H		H	53.9
46	34	-	46	H	H	H	H		H	54.1
38	34	-	38	H	H	H	H		H	55.1
29	34	-	29	H	H	H	H		H	55.6
18	34	-	18	H	H	H	H		H	56
53	34	-	53	H	H	H	H		H	56.2
10	34	-	10	H	H	H	H		H	56.5
21	34	-	21	H	H	H	H		H	57.4
4	34	-	4	H	H	H	H		H	57.9
28	34	-	28	H	H	H	H		H	57.9
36	34	-	36	H	H	H	H		H	58.1
27	34	-	27	H	H	H	H		H	58.2
48	34	-	48	H	H	H	H		H	58.2
15	34	-	15	H	H	H	H		H	59
34	34	-	34	H	H	H	H		H	59.3
40	34	-	40	H	H	H	H		H	59.4
19	34	-	19	H	H	H	H		H	60.1
22	34	-	22	H	H	H	H		H	60.3
17	34	-	17	H	H	H	H		H	60.5
31	34	-	31	H	H	H	H		H	60.7
50	34	-	50	T	T	H	H		H	60.7
47	34	-	47	H	H	H	H		H	64.3
24	34	-	24	H	H	H	H		H	65.4
41	34	-	41	H	H	H	H		H	66.8
30	34	-	30	T	T	T	H		T	92.9
23	34	-	23	T	T	T	T		T	93.4
25	34	-	25	T	T	T	H		T	93.9
6	34	-	6	H	H	T	T		T	94.2
3	34	-	3	T	T	T	T		T	94.7	0
33	34	-	33	T	T	T	T		T	95.6
39	34	-	39	T	T	T	H		T	95.7
1	34	-	1	T	T	T	T		T	95.8
42	34	-	42	T	T	T	T		T	96.1
52	34	-	52	T	T	T	T		T	96.1
45	34	-	45	T	T	T	T		T	96.7
11	34	-	11	T	T	T	T		T	96.9
8	34	-	8	T	T	T	T		T	97.3
37	34	-	37	T	T	T	T		T	97.3
32	34	-	32	T	T	T	T		T	97.4
14	34	-	14	T	T	T	T		T	97.5
7	34	-	7	T	T	T	T		T	97.6
16	34	-	16	T	T	T	T		T	97.6
44	34	-	44	T	T	T	T		T	97.8
2	34	-	2	T	T	T	T		T	97.9	6
5	34	-	5	T	T	T	T		T	97.9
13	34	-	13	T	T	T	T		T	98
35	34	-	35	T	T	T	T		T	98.1
43	34	-	43	H	H	T	T		T	98.6
1 T and N indicate homozygous genotypes for the T65 and IRGC105715 (O. nivara) alleles, respectively. H indicate heterozygous genotypes. Hyphen (-) indicate missing data by failure of genotyping.

## Sheet: TableS5
Table S5 Linkage mapping of DGS2 on chromosome 7
No.	Population		Individuals	Genotype1				Phenotype (DGS2)	Pollen Fertility (%)
				RM1353	M41_STS	RM6081
64	43	-	16	N	H	H		H	44.9
22	41	-	1	H	H	H		H	45.4
66	43	-	18	H	H	H		H	45.8
40	41	-	16	H	H	H		H	46.3
41	41	-	17	-	H	H		H	46.9
50	43	-	5	H	H	T		H	47.3
47	43	-	2	H	H	H		H	47.7
29	41	-	7	H	H	H		H	48.2
43	41	-	19	T	H	H		H	48.6
4	39	-	4	H	H	H		H	48.9
23	41	-	2	T	H	H		H	48.9
10	39	-	10	H	H	H		H	49.9
24	41	-	3	H	H	H		H	49.9
38	41	-	14	N	H	H		H	50.3
59	43	-	12	H	H	H		H	51
11	39	-	11	H	H	H		H	51.4
31	41	-	8	H	H	T		H	52
9	39	-	9	H	H	H		H	52.1
65	43	-	17	H	H	H		H	52.6
3	39	-	3	H	H	H		H	52.7
27	41	-	5	N	H	H		H	53.1
2	39	-	2	H	H	H		H	53.7		8
52	43	-	7	H	H	H		H	54.2
53	43	-	8	H	H	H		H	55.6
62	43	-	15	H	H	H		H	55.7
13	39	-	13	H	H	H		H	56.1
7	39	-	7	H	H	H		H	56.7
48	43	-	3	T	H	H		H	59.7
56	43	-	10	N	N	N		N	93.2
8	39	-	8	N	N	-		N	93.9
26	41	-	4	N	N	N		N	94.5
67	43	-	19	N	N	N		N	94.9
60	43	-	13	N	N	N		N	95
6	39	-	6	N	N	N		N	95.1
54	43	-	9	N	N	N		N	95.6
37	41	-	13	N	N	N		N	95.7
61	43	-	14	N	N	N		N	95.9
12	39	-	12	N	N	N		N	96.3
32	41	-	9	N	N	H		N	96.3
36	41	-	12	N	N	H		N	96.3
1	39	-	1	H	N	N		N	96.4		13
14	39	-	14	N	N	N		N	96.6
58	43	-	11	N	N	N		N	96.6
5	39	-	5	N	N	N		N	96.7
17	39	-	15	N	N	N		N	97.1
51	43	-	6	N	N	N		N	97.2
28	41	-	6	N	N	N		N	97.4
39	41	-	15	N	N	N		N	97.5
35	41	-	11	N	N	N		N	97.7
42	41	-	18	N	N	N		N	97.9
45	43	-	1	H	N	N		N	97.9
49	43	-	4	H	N	N		N	97.9
33	41	-	10	N	N	N		N	98.1
1 T and N indicate homozygous genotypes for the T65 and IRGC105715 (O. nivara) alleles, respectively. H indicate heterozygous genotypes. Hyphen (-) indicate missing data by failure of genotyping.

## Sheet: TableS6
Table S6 High-resolution mapping of DGS1
Individuals	Genotype1				Phenotype (DGS1)
	RM16855	RM16862	RM16867	RM16882
1-4	T	T	T	H	Normal
8-2	T	T	T	H	Normal
10-17	T	T	T	H	Normal
12-5	T	T	T	H	Normal
16-21	T	T	T	H	Normal
17-8	T	T	T	H	Normal
18-4	T	T	T	H	Normal
18-5	T	T	T	H	Normal
19-20	T	T	T	H	Normal
5-1	T	T	T	H	Normal
1-17	T	T	H	H	Normal
5-11	N	N	H	H	Semi-sterile
2-5	T	H	H	H	Semi-sterile
6-11	T	H	H	H	Semi-sterile
10-11	T	H	H	H	Semi-sterile
11-9	T	H	H	H	Semi-sterile
13-3	T	H	H	H	Semi-sterile
13-7	T	H	H	H	Semi-sterile
14-10	T	H	H	H	Semi-sterile
15-24	T	H	H	H	Semi-sterile
19-6	T	H	H	H	Semi-sterile
19-11	T	H	H	H	Semi-sterile
19-17	T	H	H	H	Semi-sterile
20-9	T	H	H	H	Semi-sterile
1-20	T	H	H	H	Semi-sterile
6-14	N	H	H	H	Semi-sterile
9-13	N	H	H	H	Semi-sterile
13-15	N	H	H	H	Semi-sterile
15-22	N	H	H	H	Semi-sterile
16-20	N	H	H	H	Semi-sterile
17-4	N	H	H	H	Semi-sterile
17-18	N	H	H	H	Semi-sterile
18-11	N	H	H	H	Semi-sterile
18-15	N	H	H	H	Semi-sterile
19-9	N	H	H	H	Semi-sterile
19-10	N	H	H	H	Semi-sterile
19-19	N	H	H	H	Semi-sterile
20-16	N	H	H	H	Semi-sterile
1-2	H	H	H	T	Semi-sterile
10-9	H	H	H	T	Semi-sterile
11-14	H	H	H	T	Semi-sterile
12-17	H	H	H	T	Semi-sterile
14-5	H	H	H	T	Semi-sterile
14-8	H	H	H	T	Semi-sterile
16-5	H	H	H	T	Semi-sterile
19-16	H	H	H	T	Semi-sterile
20-15	H	H	H	T	Semi-sterile
15-18	H	H	H	T	Semi-sterile
5-16	H	H	H	T	Semi-sterile
4-7	H	H	H	T	Semi-sterile
4-11	H	H	H	T	Semi-sterile
5-17	H	H	H	T	Semi-sterile
9-16	H	H	H	N	Semi-sterile
16-3	H	H	H	N	Semi-sterile
16-25	H	H	H	N	Semi-sterile
19-5	H	H	H	N	Semi-sterile
4-5	H	H	H	N	Semi-sterile
14-2	H	H	T	T	Semi-sterile
3-12	H	H	N	N	Semi-sterile
4-9	H	H	T	T	Normal
1-7	H	T	T	H	Normal
3-10	H	T	T	T	Normal
6-4	H	T	T	T	Normal
8-6	H	T	T	T	Normal
9-3	H	T	T	T	Normal
9-15	H	T	T	T	Normal
10-1	H	T	T	T	Normal
11-1	H	T	T	T	Normal
15-6	H	T	T	T	Normal
15-12	H	T	T	T	Normal
15-17	H	T	T	T	Normal
16-1	H	T	T	T	Normal
16-9	H	T	T	T	Normal
18-1	H	T	T	T	Normal
18-3	H	T	T	T	Normal
18-6	H	T	T	T	Normal
18-7	H	T	T	T	Normal
20-6	H	T	T	T	Normal
20-7	H	T	T	T	Normal
20-10	H	T	T	T	Normal
6-13	H	T	T	T	Normal
11-11	H	T	T	T	Normal
1 T and N indicate homozygous genotypes for the T65 and IRGC105715 (O. nivara) alleles, respectively. H indicate heterozygous genotypes.

## Sheet: TableS7
Table S7 High-resolution mapping of DGS2
Individuals	Genotype1				Phenotype (DGS2)
	RM6574	M45_STS	M41_STS	M23_STS
14-44	N	N	N	H	Normal
19-2	N	N	N	H	Normal
19-14	N	N	N	H	Normal
20-9	N	N	N	H	Normal
15-39	N	N	N	H	Normal
15-1	N	N	N	H	Normal
12-18	N	N	N	H	Normal
17-10	N	N	N	H	Normal
9-3	N	N	N	H	Normal
12-18	N	N	N	H	Normal
13-4	N	N	H	H	Normal
11-3	N	N	H	H	Normal
10-24	T	T	H	H	Semi-sterile
10-5	T	T	H	H	Semi-sterile
10-21	T	T	H	H	Semi-sterile
14-21	T	T	H	H	Semi-sterile
16-30	N	N	H	H	Semi-sterile
19-21	N	H	H	H	Semi-sterile
12-23	H	H	H	T	Semi-sterile
16-10	H	H	H	T	Semi-sterile
14-15	H	H	H	T	Semi-sterile
11-11	H	H	H	T	Semi-sterile
12-11	H	H	H	N	Semi-sterile
11-40	H	H	H	N	Semi-sterile
11-22	H	H	T	T	Semi-sterile
13-37	H	H	T	T	Semi-sterile
20-20	H	H	T	T	Semi-sterile
15-32	H	H	N	T	Semi-sterile
10-25	H	H	N	N	Normal
12-4	H	H	N	N	Normal
13-21	H	H	N	N	Normal
10-4	H	H	N	N	Normal
15-34	H	H	N	N	Normal
1 T and N indicate homozygous genotypes for the T65 and IRGC105715 (O. nivara) alleles, respectively. H indicate heterozygous genotypes.

## Sheet: TableS8
	Table S8 Test of goodness of fit for genotypes in T1 generation transformed by RPC4 genes derived from the normal alleles into DGS1 semi-sterile plants
	Transgene	Allele	Segregation at RM16862 in T1 generation
			T+/T+|Ts/Ts	T+/Ns|Ts/Ts	Ns/Ns|Ts/Ts	No. of transgene copies1	Theoretical ratio2	X2	P
	RPC4	DGS1-T65+	19	39	10	1	2:3:1	1.39	0.5
	RPC4c	DGS2-nivara+	18	47	15	1	2:3:1	4.25	0.12
	RPC4d	DGS2-nivara+	22	33	18	1	2:3:1	3.36	0.19
	RPC4e	DGS2-nivara+	6	16	6	5	32:63:31	0.57	0.75
	Vector control		45	48	1	1	-	-	-
	1Numbers of transgene copies were estimated by quantitatie PCR (see Materials and Methods in body text). 2Theoretical ratios were expected depending on numbers of transgene copies introduced in T0 plants (see Supplementary Methods for detailed explanation).

## Sheet: TableS9
	Table S9 Test of goodness of fit for genotypes in T1 generation transformed by RPC4 genes derived from the normal alleles into DGS2 semi-sterile plants
	Transgene	Allele	Segregation at M41_STS in T1 generation
			Ns/Ns|Ts/Ts	Ns/Ns|N+/Ts	Ns/Ns|N+/N+	No. of transgene copies1	Theoretical ratio2	X2	P
	RPC4	DGS1-T65+	8	21	12	1	1:3:2	0.41	0.81
	RPC4c	DGS2-nivara+	3	17	6	1	1:3:2	2.46	0.29
	RPC4d	DGS2-nivara+	6	15	7	4	15:31:16	0.17	0.92
	RPC4e	DGS2-nivara+	17	37	15	1	1:3:2	5.59	0.06
	Vector control		0	26	22	1	-	-	-
	1Numbers of transgene copies were estimated by quantitatie PCR (see Materials and Methods in body text). 2Theoretical ratios were expected depending on numbers of transgene copies introduced in T0 plants (see Supplementary Methods for detailed explanation).

## Sheet: TableS10
	Table S10 Polymorphism in promoter region among RPC4 genes
	Position3	RPC4 genes2
		DGS1-nivs	DGS1-T65+	DGS2-niv+	DGS2-niv+	DGS2-niv+
		RPC4	RPC4	RPC4c	RPC4d	RPC4e
	-2373	A	G	G	G	G
	-2372	G	G	G	G	A
	-2234	T	C	C	C	C
	-1853	C	C	T	C	C
	-1702	C	T	C	C	C
	-1658	C	C	C	T	C
	-1501	C	Deletion	C	C	C
	-1500	A	Deletion	A	A	A
	-1391	G	A	G	G	G
	-871	A	A	A	A	T
	-748	G	A	A	A	Deletion
	-707	C	C	A	C
	-701	T	C	C	C
	-698	T	C	C	C
	-672	C	T	C	C
	-571	A	G	G	G
	-528	C	T	C	C
	-486	G	A	G	G
	-415	G	G	A	G
	-235~-261	27bp Insertion	27bp Insertion	Deletion	Deletion
	-227	C	T	C	C
	-136	A	G	A	A
	-18	Deletion	T	Deletion	Deletion
	69	A	C	A	A	A
	75	G	A	G	G	G
	293	G	A	G	G	A
	303	G	G	G	G	A
	329	A	A	A	A	G
	355	G	A	G	G	G
	362	G	G	G	G	C
	431	T	T	Deletion	Deletion	T
	434	T	T	A	A	T
	435	T	T	C	C	T
	1Position from transcription initiation site. 2Nucleotide substitution specific in RPC4 of DGS1-nivs is highlighted in black. 3DGS2-nivs specific polymorphisms are underlined. The promoter region deleted in RPC4e of DGS2-nivara+ does not seem to contribute to pollen sterility caused by RPC4 of DGS1-nivaras.
